# Supplementary material for: Interleukin-17 and Th17 Lymphocytes Directly Impair Motoneuron Survival of Wildtype and FUS-ALS Mutant Human iPSCs
Source: Int J Mol Sci. 2021 Jul 27;22(15):8042. doi: 10.3390/ijms22158042 (PMC8348495; doi:10.3390/ijms22158042)
Supplement: Supplementary file 1 [file ijms-22-08042-s001.zip]

Archive with 1 entries (1 files):
- ijms-1281094-supplementary.pdf
